# Supplementary material for: Health-state utility of patients with HER2-positive breast cancer in Vietnam: A multicenter cross-sectional study
Source: PLoS One. 2024 May 14;19(5):e0303011. doi: 10.1371/journal.pone.0303011 (PMC11093329; doi:10.1371/journal.pone.0303011)
Supplement: S1 File — (XLSX) [file pone.0303011.s001.xlsx]

## Sheet: Sheet2
		1 'Thành thị' 2 'Nông thôn'	1 'Không đi học' 2 'Tiểu học' 3 'Trung học cơ sở' 4 'Trung học phổ thông' 5 'Trung cấp/ Cao đẳng' 6 'Đại học' 7 'Sau đại học'	1. công chức, viên chức, văn phòng, công nhân, kế toán/kinh doanh 2. làm nông nghiệp. 3. nội trợ 4. khác.(Tự do, buôn bán, thợ may) 5. Hưu trí	1 'Chưa kết hôn' /"chồng mất"/ly hôn 2 'Kết hôn'	1 'Chưa' 2 'Có'	1 'Đã' 2 'Chưa'		0, IA, IB, IIA, IIB, IIIA, IIIB, IIIC, IV	Theo phân loại TNM	1. GĐ I 2. GĐ II 3. GĐ III 4. GĐ IV	1 'Có' 2 'Không'		Thời gian mắc bệnh (tháng)	1 'Có' 2 'Không'	1: 3+ (+++) 2: 2+ (++) và Fish +	1. Dương tính 2. Âm tính	1. Dương tính 2. Âm tính	1. Dương tính (ER hoặc PR dương hoặc cả 2 dương) 2. Âm tính (ER và PR đều âm tính)	1. Hóa trị 2. Hóa trị+ điều trị đích 3. Điều trị đích (có/không nội tiết							0 'Không bao giờ' 1 'Đôi khi' 2 'Thường xuyên' 3 'Gần như luôn luôn'	0 'Không bao giờ' 1 'Đôi khi' 2 'Thường xuyên' 3 'Gần như luôn luôn'	0 'Không bao giờ' 1 'Đôi khi' 2 'Thường xuyên' 3 'Gần như luôn luôn'	0 'Không bao giờ' 1 'Đôi khi' 2 'Thường xuyên' 3 'Gần như luôn luôn'	0 'Không bao giờ' 1 'Đôi khi' 2 'Thường xuyên' 3 'Gần như luôn luôn'	0 'Không bao giờ' 1 'Đôi khi' 2 'Thường xuyên' 3 'Gần như luôn luôn'	0 'Không bao giờ' 1 'Đôi khi' 2 'Thường xuyên' 3 'Gần như luôn luôn'	0 'Không bao giờ' 1 'Đôi khi' 2 'Thường xuyên' 3 'Gần như luôn luôn'	0 'Không bao giờ' 1 'Đôi khi' 2 'Thường xuyên' 3 'Gần như luôn luôn'	0 'Không bao giờ' 1 'Đôi khi' 2 'Thường xuyên' 3 'Gần như luôn luôn'
TT	Năm sinh	2.nơi ở	3.Trình độ học vấn	4.Nghề nghiệp	5.Tình trạng hôn nhân	6.Sinh con	7.Mãn kinh	8.Thu nhập bình quân 1 tháng của bản thân (triệu VND)	Giai đoạn TNM	Giai đoạn UTV theo phân loại TNM	10.Giai đoạn UTV	11.Tình trạng di căn	Cơ quan di căn		13.Bệnh kèm	HER2	PR	ER	14.Tình trạng thụ thể nội tiết	17.Phác đồ điều trị	EQ5D5L - Đi lại	EQ5D5L - Tự chăm sóc	EQ5D5L - Sinh hoạt thường lệ	EQ5D5L - Đau/ Khó chịu	EQ5D5L - Lo lắng	Điểm tình trạng sức khoẻ VAS	DASS_1	DASS_2	DASS_3	DASS_4	DASS_5	DASS_6	DASS_7	DASS_8	DASS_9	DASS_10
1	1969	2	3	2	2	2	1	0	pT2N1M0	IIB	2	2		14	2	1	2	2	2	3	3	2	2	3	3	40	1	1	1	1	1	1	1	1	1	0
2	1966	2	3	2	2	2	1	3	pT2N0M0	IIA	2	2		4	2	1	2	2	2	2	1	1	1	1	1	80	0	0	1	0	0	1	0	0	1	0
3	1971	2	3	4	2	2	1	2	pT2N0M0	IIA	2	2		6	2	1	2	2	2	1	1	1	1	3	2	60	0	0	0	0	0	0	0	1	1	1
4	1963	2	4	5	2	2	1	5	pT1N0M0	IA	1	2		10	2	1	2	2	2	3	1	1	1	2	2	80	1	1	1	1	0	1	0	1	1	0
5	1969	1	4	3	2	2	1	0	pT2N0M0	IIA	2	2		10	2	1	2	2	2	3	1	1	1	1	1	90	0	0	0	0	0	0	0	0	0	0
6	1957	1	6	5	2	2	1	5	pT2N0M0	IIA	2	2		7	2	1	2	2	2	3	2	1	1	1	1	75	0	0	0	0	0	0	0	0	0	0
7	1965	1	4	4	2	2	1	5	pT1N0M0	IA	1	2		2	2	1	2	2	2	2	1	1	1	1	1	80	0	0	0	0	0	0	0	0	0	0
8	1971	1	2	3	2	2	1	0	pT2N0M0	IIA	2	2		8	2	2	2	2	2	3	3	3	2	4	4	50	2	1	2	1	2	1	2	1	2	1
9	1947	1	4	5	2	2	1	5	pT2N0M0	IIA	2	2		14	2	1	2	1	1	3	1	1	1	3	4	70	0	0	1	0	0	1	1	1	1	1
10	1971	2	2	3	1	2	1	2	K vú đã điều trị tiến triển M gan	IV	4	1	gan	24	2	1	2	2	2	1	2	1	1	3	1	50	0	0	0	0	0	0	0	0	0	0
11	1982	1	2	4	2	2	2	3	pT1N0M0	IA	1	2		6	2	1	1	1	1	3	1	1	1	2	4	70	1	1	2	2	2	2	2	2	2	2
12	1983	2	6	1	2	2	2	7	T3N0M0	IIB	2	2		14	2	1	2	2	2	3	1	1	1	1	1	80	0	0	0	0	0	0	0	0	0	0
13	1960	1	4	5	2	2	1	5	pT2N0M0	IIA	2	2		4	2	1	2	1	1	2	1	1	1	2	1	80	1	1	1	1	1	1	1	0	1	0
14	1974	2	2	2	2	2	2	3	K vú tiến triển M gan,phổi,xương	IV	4	1	gan, phổi, xương	36	2	1	2	2	2	2	1	1	1	1	2	80	0	0	0	1	1	1	0	0	1	0
15	1964	2	4	4	2	2	1	3	T3N0M0	IIB	2	2		14	2	1	2	2	2	3	4	2	2	2	3	70	0	0	1	0	0	0	0	1	0	0
16	1977	1	3	4	2	2	2	3	T2N1Mx	IV	4	1	tuyến thượng thận	3	1	1	2	1	1	2	1	1	2	2	3	70	1	0	1	0	0	1	0	0	2	0
17	1994	2	4	4	2	2	2	3	pT2N0M0	IIA	2	2		4	2	1	1	1	1	2	2	1	1	4	4	70	2	2	2	2	1	2	1	1	2	1
18	1970	2	4	3	2	2	1	0	K vú tái phát M	IV	4	1	hạch cổ, trung thất, ổ bụng, xương	48	2	1	2	1	1	1	1	1	1	3	1	70	0	0	0	0	0	0	0	0	0	0
19	1975	2	3	3	1	2	2	0	pT2N1M0	IIB	2	2		17	1	1	2	2	2	3	1	1	1	3	4	60	1	1	1	1	1	1	1	1	1	1
20	1977	1	3	4	2	2	2	3	pT2N1M0	IIB	2	2		8	2	1	2	2	2	3	1	1	1	4	3	70	0	0	0	0	0	0	0	0	0	0
21	1975	2	4	3	2	2	1	4.5	T3N0M0 tiến triển M	IV	4	1	gan, xương	37	2	2	1	1	1	3	3	1	1	3	3	50	2	1	2	1	1	2	1	2	1	2
22	1970	2	3	2	2	2	1	2	T1N3M0	IIIC	3	2		16	2	1	2	2	2	3	1	1	1	2	3	70	0	1	1	1	0	0	1	0	1	1
23	1951	2	3	3	2	2	1	0	pT1N0M0	IA	1	2		2	2	1	1	1	1	2	1	1	1	3	1	60	1	1	1	1	1	0	0	0	1	0
24	1972	2	3	3	2	2	2	1	pT2N2M0	IIIA	3	2		17	1	1	2	2	2	3	1	1	1	3	3	50	1	1	1	1	1	1	1	1	1	1
25	1955	2	1	2	2	2	1	2	pT3N0M0	IIB	2	2		2	2	1	2	2	2	2	2	2	1	2	2	40	1	1	2	1	1	1	1	1	1	2
26	1976	2	2	2	2	2	2	7	K vú tái phát M	IV	4	1	hạch nách, phổi	50	2	1	1	2	1	2	2	2	2	3	3	50	0	0	0	0	0	1	0	0	1	0
27	1972	1	4	4	2	2	1	4	pT2N0M0	IIA	2	2		8	2	1	2	2	2	3	1	1	1	1	1	80	0	0	0	0	0	0	0	0	0	0
28	1971	2	3	3	2	2	1	0	pT2N0M0	IIA	2	2		2	2	1	2	1	1	2	1	2	2	2	3	70	1	0	1	0	1	0	1	1	1	0
29	1970	2	4	4	2	2	1	10	pT2N0M0	IIA	2	2		5	2	1	2	2	2	2	1	1	1	3	1	70	0	0	0	0	0	0	1	0	0	1
30	1960	1	2	3	1	2	1	0	pT2N2M1	IV	4	1	phổi	6	1	1	2	2	2	3	2	1	4	4	3	50	0	0	0	0	0	0	0	0	0	0
31	1947	2	3	4	2	2	1	0	cT4N2Mx	IV	4	1	hạch	3	1	1	1	1	1	2	4	2	4	4	5	30	1	1	2	1	1	1	1	1	1	1
32	1956	1	3	4	2	2	1	0	K vú tái phát thành ngực, hạch nách	IV	4	1	hạch nách, thành ngực	16	2	1	2	2	2	2	1	1	1	4	1	70	1	1	2	1	1	1	1	1	1	1
33	1977	2	2	4	2	2	2	4	T2N0M0	IIA	2	2		7	2	1	2	2	2	3	1	1	1	2	3	70	1	1	0	0	0	1	1	1	1	0
34	1983	2	6	1	2	2	2	8	pT2N2M0	IIIA	3	2		5	2	1	1	1	1	2	2	2	2	4	3	50	3	2	3	2	3	2	2	3	3	2
35	1956	1	3	4	2	2	1	0	pT2N0M0	IIA	2	2		4	1	1	2	2	2	2	3	1	2	3	1	80	1	1	1	1	1	1	1	1	1	1
36	1959	2	4	4	2	2	1	6	pT2N1M0	IIB	2	2		4	2	1	2	1	1	2	1	1	3	3	1	70	1	1	1	0	1	1	1	1	1	0
37	1968	1	4	4	2	2	1	3	T4NxM1	IV	4	1	gan, xương	3	2	1	2	1	1	2	1	1	3	3	3	70	1	0	1	1	0	1	1	0	2	2
38	1966	2	5	5	2	2	1	6	pT2N2M0	IIIA	3	2		5	1	1	2	1	1	3	1	1	1	2	2	60	1	1	2	1	2	3	2	1	3	2
39	1967	1	5	4	2	2	2	3	pT2N0M0	IIA	2	2		4	2	1	1	1	1	2	1	1	1	3	2	70	1	1	1	1	2	1	1	1	1	1
40	1986	2	4	4	2	2	2	3	cT4N3M1	IV	4	1	hạch, phổi, gan, xương, tủy xương	1	2	1	2	2	2	2	4	4	4	4	4	30	1	2	1	1	0	1	1	0	2	1
41	1958	1	3	2	2	2	1	4	K vú tái phát M phổi	IV	4	1	màng phổi, hạch trung thất, rốn phổi,ổ bụng	38	2	1	2	2	2	2	2	1	1	2	3	70	0	0	0	0	1	1	0	0	2	1
42	1980	1	3	4	2	2	2	3	pT2N0M0	IIA	2	2		5	2	1	1	2	1	2	1	1	1	2	3	80	1	1	1	1	1	1	1	1	2	1
43	1956	1	4	3	2	2	1	0	K vú tiến triển M	IV	4	1	cột sống thắt lưng	28	2	1	2	2	2	2	4	2	1	2	3	70	0	0	1	1	0	0	0	0	1	1
44	1966	2	3	2	2	2	1	3	pT2N0M0	IIA	2	2		3	2	1	2	2	2	2	1	3	2	3	4	80	0	0	0	0	0	0	0	0	0	0
45	1969	1	4	4	2	2	2	3	K vú tiến triển M	IV	4	1	phổi, não, gan, hạch cổ	25	1	1	2	2	2	2	2	2	2	5	5	40	3	2	2	2	1	3	2	2	1	2
46	1972	2	3	3	2	2	2	0	pT2N0M0	IIA	2	2		4	2	1	1	1	1	1	1	2	1	2	1	80	0	0	0	0	0	0	0	0	0	0
47	1965	2	3	2	2	2	2	2	K vú tái phát M	IV	4	1	gan, phổi, hạch, xương	25	2	1	2	2	2	2	4	3	5	4	1	70	0	0	0	0	0	0	0	0	0	0
48	1964	2	2	2	2	2	1	3	K vú tái phát M	IV	4	1	gan	109	2	1	2	1	1	1	1	1	1	2	4	60	1	1	1	0	1	1	0	1	2	1
49	1977	2	4	2	2	2	2	2	K vú tái phát M	IV	4	1	hạch, não, gan	48	2	1	2	2	2	2	3	2	2	3	3	60	2	2	2	2	2	2	2	2	1	2
50	1967	1	2	4	2	2	1	3	cT2N0M1	IV	4	1	xương	2	2	1	2	1	1	2	4	4	4	4	4	60	1	1	1	0	0	1	1	0	1	1
51	1968	2	4	2	2	2	1	4	pT2N0M0	IIA	2	2		7	2	1	2	1	1	2	1	1	2	3	3	60	1	2	2	1	2	2	2	2	2	2
52	1962	2	3	3	2	2	1	0	pT2N1M0	IIB	2	2		14	2	1	2	2	2	3	2	1	3	4	2	50	2	2	2	2	2	3	3	3	3	3
53	1955	1	2	3	2	2	1	0	pT2N1Mx	IIB	2	2		6	1	1	2	2	2	3	2	1	1	1	2	70	2	1	2	2	1	2	1	2	3	1
54	1977	2	3	4	2	2	2	3	pT3N0M0	IIB	2	2		4	2	1	1	1	1	2	1	1	1	2	2	70	1	0	1	0	0	1	0	0	1	0
55	1964	1	4	3	2	2	1	0	K vú tiến triển M	IV	4	1	phổi	17	2	1	2	2	2	3	1	1	1	3	1	80	0	0	0	0	0	0	0	0	2	1
56	1970	1	4	3	2	2	1	0	cT4NxM1	IV	4	1	phổi	7	2	1	2	2	2	3	1	1	1	1	3	60	2	2	2	2	2	2	2	2	2	2
57	1976	1	4	4	2	2	1	5	tiến triển thành ngực	IV	4	1	thành ngực	48	1	1	1	2	1	3	2	1	1	3	3	50	2	2	2	2	2	2	3	2	3	2
58	1971	2	2	2	2	2	2	3	pT2N3M1 phổi	IV	4	1	phổi	35	2	1	2	2	2	1	1	1	1	3	2	50	1	1	1	1	1	1	1	1	1	1
59	1975	2	3	2	2	2	2	5	tái phát M xương	IV	4	1	xương	38	2	1	1	1	1	2	2	1	2	1	2	70	0	0	0	0	0	0	0	0	0	0
60	1958	2	4	5	2	2	1	5	pT2N2M0	IIIA	3	2		12	2	2	2	2	2	3	1	1	1	1	2	75	1	1	1	0	0	0	0	0	0	0
61	1967	1	4	1	2	2	1	10	pT1N1M0	IIA	2	2		9	2	1	1	1	1	3	2	2	2	1	2	75	1	1	1	0	1	1	0	0	0	0
62	1983	2	6	1	2	2	2	10	pT3N3M0	IIIC	3	2		6	1	1	1	1	1	3	1	1	1	2	1	70	0	0	0	0	0	0	1	0	0	0
63	1976	2	6	1	2	2	2	10	pT1N1M0	IIA	2	2		11	1	1	1	1	1	3	1	1	1	1	1	70	1	0	0	0	0	0	0	0	0	0
64	1966	1	4	5	2	2	1	5	pT2N1M0	IIB	2	2		15	2	1	1	2	1	3	1	1	1	2	2	60	1	1	1	1	1	1	1	1	1	1
65	1992	1	6	1	2	2	2	10	pT2N0M0	IIA	2	2		9	2	1	1	2	1	3	2	1	1	1	1	80	1	1	1	0	1	1	0	0	1	0
66	1970	1	3	4	2	2	1	5	pT3N2M0	IIIA	3	2		12	2	1	2	2	2	3	2	1	1	2	2	75	1	1	0	1	1	1	1	1	1	1
67	1955	2	4	5	2	2	1	5	tái phát M phổi	IV	4	1	phổi	48	1	2	1	1	1	1	2	2	1	2	2	70	1	1	1	0	1	0	0	0	1	0
68	1986	2	5	1	2	2	2	10	pT2N0M0	IIA	2	2		13	2	1	1	1	1	3	1	2	1	1	2	80	0	1	1	0	1	1	1	0	0	0
69	1966	2	3	4	2	2	1	2	pT2N0M0	IIA	2	2		17	2	1	2	1	1	3	1	1	1	2	1	80	0	0	0	0	0	0	0	0	0	0
70	1978	1	6	1	2	2	1	6	pT2N0M0	IIA	2	2		21	2	1	1	2	1	3	1	1	1	1	2	85	0	0	0	0	0	0	0	0	0	0
71	1969	2	4	4	2	2	1	6	pT2N0M0	IIA	2	2		5	2	1	2	2	2	1	1	2	1	1	1	80	1	1	1	0	1	1	0	0	0	0
72	1967	2	3	2	2	2	1	5	tái phát M não, gan, xương	IV	4	1	não, gan, xương	60	2	1	1	1	1	1	1	1	1	2	2	70	1	1	1	0	0	0	0	0	0	0
73	1973	1	3	2	1	2	2	15	pT2N2M0	IIIA	3	2		15	2	2	1	1	1	3	3	1	1	2	2	60	1	1	1	1	0	0	0	1	1	1
74	1982	2	6	1	2	2	2	20	pT2N2M0	IIIA	3	2		5	2	1	1	1	1	2	1	1	1	1	1	80	1	0	1	0	1	1	0	0	0	0
75	1964	2	3	2	2	2	1	3	pT2N1Mo	IIB	2	2		2	2	1	2	1	1	1	1	1	1	1	1	85	0	0	0	0	0	1	0	0	0	0
76	1981	2	3	1	2	2	2	8	T2N3M1	IV	4	1	gan	5	2	1	2	2	2	1	1	1	2	3	3	50	1	2	2	1	1	1	0	0	1	1
77	1960	1	4	5	2	2	1	4.4	pT2N0M0	IIA	2	2		2	1	1	2	2	2	1	1	1	1	1	1	80	1	1	1	0	1	1	0	0	0	0
78	1982	2	6	1	1	2	2	9	pT3N3M0	IIIC	3	2		4	2	1	2	2	2	2	1	1	1	1	1	80	0	0	0	0	0	0	0	0	0	0
79	1955	2	4	5	2	2	1	5	tái phát M xương	IV	4	1	xương	72	2	1	2	1	1	3	2	2	1	1	2	70	1	1	1	0	1	1	0	0	0	0
80	1966	2	3	4	2	2	1	5	pT1N1M0	IIA	2	2		7	2	1	2	1	1	1	1	1	1	1	1	75	1	1	1	1	0	1	1	0	1	0
81	1959	1	4	4	2	2	1	5	pT2N1M0	IIB	2	2		9	2	1	2	2	2	3	2	2	2	2	1	70	0	0	1	0	0	0	1	0	0	0
82	1981	2	5	1	2	2	1	12	pT2N2M0	IIIA	3	2		5	2	1	1	1	1	2	2	1	1	1	1	80	1	0	1	0	0	0	0	0	1	0
83	1970	1	5	4	2	1	2	7	K vú (P) tái phát tại chỗ, nách (P), TD M phổi	IV	4	1	hạch nách, phổi	116	2	1	2	2	2	1	1	1	1	1	1	80	0	0	0	0	0	0	0	0	0	0
84	1980	2	3	4	2	2	2	3	pT1N1M0	IIA	2	2		7	2	1	1	1	1	1	1	2	1	2	1	75	1	0	0	0	0	0	0	0	1	0
85	1976	2	4	1	2	2	1	50	pT2N2M0	IIIA	3	2		7	2	1	2	1	1	3	1	1	1	1	1	70	1	1	1	0	1	1	0	0	0	0
86	1962	2	3	2	2	2	1	0	pT2N0M0	IIA	2	2		3	2	1	2	2	2	1	2	1	1	2	2	60	1	2	0	0	2	0	2	0	2	2
87	1962	1	4	5	2	2	1	5	cT4bN3cM1	IV	4	1	gan, xương	12	2	1	2	2	2	1	1	1	1	2	2	80	1	0	1	0	1	0	0	0	1	0
88	1973	2	4	2	2	2	1	0	pT1miN0M0	IA	1	2		4	1	1	2	2	2	1	1	1	1	2	1	80	0	0	0	0	0	0	0	0	0	0
89	1981	1	4	4	2	2	2	5	pT2N0M0	IIA	2	2		9	2	1	1	1	1	3	1	1	1	2	1	50	0	0	0	0	0	0	0	0	0	0
90	1946	1	5	5	2	2	1	5	K vú tái phát thành ngực M phổi	IV	4	1	phổi	240	2	1	2	2	2	3	1	1	1	3	2	60	1	1	1	1	1	1	1	1	1	1
91	1964	1	6	5	2	2	1	6	pT1N0M0	IA	1	2		5	2	2	2	1	1	2	1	1	1	1	1	75	0	0	0	0	0	0	0	0	0	0
92	1960	2	3	2	2	2	1	2	cT1N3cM1	IV	4	1	xương	12	2	1	2	2	2	1	1	1	1	3	2	60	0	0	1	1	1	1	1	1	1	1
93	1964	2	3	2	2	2	1	0	K vú tái phát	IV	4	1	thành ngực	36	2	1	2	2	2	1	1	1	1	2	1	60	0	0	0	0	0	0	0	0	0	0
94	1965	2	3	2	2	2	1	3	K vú tái phát M phổi	IV	4	1	phổi	60	2	1	1	1	1	2	1	1	1	3	1	80	0	0	0	0	0	0	0	0	0	0
95	1960	2	4	2	2	2	1	3	pT2N0M0	IIA	2	2		15	1	1	2	2	2	3	1	1	1	2	2	80	1	0	0	0	0	0	0	0	0	0
96	1974	2	3	2	2	2	2	0.2	pT1N0M0	IA	1	2		3	2	1	1	1	1	1	1	1	1	1	1	70	2	1	1	1	1	1	1	0	0	0
97	1975	1	6	1	2	2	2	10	K vú tái phát M gan	IV	4	1	gan	48	2	1	2	2	2	1	1	1	1	1	1	80	0	0	0	0	0	0	0	0	0	0
98	1962	2	3	4	1	1	1	0	cT4bN3M1	IV	4	1	phổi,hạch cổ, hạch trung thất, TD tt gan	5	2	1	2	1	1	1	2	1	2	3	1	70	0	1	1	0	0	0	0	0	1	0
99	1969	2	3	2	2	2	1	3	K vú tái phát M xương	IV	4	1	xương, thành ngực	15	2	1	2	2	2	1	1	1	1	1	1	80	1	1	1	1	1	1	1	1	1	1
100	1979	2	4	4	2	2	2	5	K vú tái phát M hạch+ M phổi	IV	4	1	hạch, phổi, gan	108	1	1	2	2	2	1	1	1	1	2	2	70	1	1	1	1	1	1	1	1	1	1
101	1979	2	4	4	2	2	2	5	pT2N1M0	IIB	2	2		8	2	1	1	1	1	3	1	1	1	1	1	70	0	0	0	0	0	0	0	0	0	0
102	1958	2	4	5	2	2	1	3	pT2N0M0	IIA	2	2		5	2	1	1	1	1	2	1	1	1	1	2	65	1	1	1	1	1	0	0	0	0	0
103	1966	2	3	2	2	2	1	3	cT1N1M1 phổi	IV	4	1	phổi	12	2	1	2	2	2	1	1	1	1	2	3	70	2	2	2	2	2	2	2	2	2	2
104	1967	2	4	2	2	2	1	3	pT3N1M0	IIIA	3	2		5	2	1	2	2	2	1	1	1	1	1	1	85	0	0	0	0	0	0	0	0	0	0
105	1972	1	6	1	2	2	1	7	pT2N1M0	IIB	2	2		4	2	1	2	2	2	2	2	1	1	2	1	60	0	0	0	0	0	0	0	0	0	0
106	1983	2	4	1	2	2	2	10	pT4bN1M1 (tiến triển từ 2021)	IV	4	1	xương	22	1	1	1	1	1	1	1	1	1	1	2	80	1	1	1	0	1	1	0	0	1	1
107	1971	1	4	3	2	2	2	0	pT2N0M0	IIA	2	2		3	2	1	2	1	1	2	2	1	2	3	3	50	1	1	2	2	2	2	2	2	2	2
108	1957	1	4	5	2	2	1	5	pT2N1M0	IIB	2	2		14	2	1	2	2	2	3	2	1	1	3	2	60	1	1	1	1	1	1	1	1	1	1
109	1980	2	3	4	2	2	2	6	pT2N1M0	IIB	2	2		2	2	1	1	1	1	1	1	1	1	2	1	80	0	0	0	0	0	0	0	0	0	0
110	1973	1	6	1	2	2	1	10	pT1N1M0	IIA	2	2		11	2	1	2	2	2	3	1	2	1	2	2	60	1	1	1	0	0	1	2	0	0	1
111	1994	2	3	1	2	2	2	7	T4bN0M1	IV	4	1	gan	4	2	1	2	2	2	2	1	1	1	3	3	65	0	1	1	1	1	1	1	1	1	1
112	1972	2	4	4	2	2	2	10	pT1N0M0	IA	1	2		9	1	2	1	1	1	3	1	1	1	1	1	80	0	0	0	0	0	0	0	0	0	0
113	1971	2	4	2	2	2	1	0.8	tái phát M	IV	4	1	phổi, hạch nách, gan	89	2	1	1	1	1	1	1	2	1	2	2	40	0	1	1	0	0	0	0	0	0	0
114	1970	1	4	1	2	2	1	12	pT1N2M0	IIIA	3	2		9	2	1	1	1	1	3	1	1	1	1	1	75	0	1	1	1	1	1	1	1	1	0
115	1962	2	4	4	2	2	1	0	pT1N0M0	IA	1	2		7	2	1	2	1	1	1	2	1	1	2	1	70	0	0	0	0	0	0	0	0	0	0
116	1977	1	4	2	2	2	2	10	pT2N1M0	IIB	2	2		4	1	1	2	2	2	2	1	1	1	1	1	70	0	0	0	0	0	0	0	0	0	0
117	1963	2	3	2	2	2	1	0	pT2N3M0	IIIC	3	2		7	2	1	2	2	2	2	2	1	1	1	1	70	0	0	0	0	0	0	0	0	0	0
118	1970	2	3	2	2	2	1	0	pT2N0M0	IIA	2	2		2	2	1	2	2	2	1	1	1	1	1	1	60	0	0	0	0	0	0	0	0	0	0
119	1957	2	2	2	2	2	1	3	pT2N1M0	IIB	2	2		5	2	1	2	1	1	1	1	1	1	1	3	70	3	2	2	2	2	2	2	2	2	2
120	1986	1	4	4	2	2	2	8	pT2N1M0	IIB	2	2		10	2	1	2	2	2	3	1	1	1	1	1	60	0	0	0	0	0	0	0	0	0	0
121	1968	1	4	3	2	2	1	10	pT3N1M0	IIIA	3	2		4	1	1	2	2	2	2	1	1	1	2	2	60	1	1	1	0	1	1	0	0	0	0
122	1963	2	3	2	2	2	1	2	tái phát di căn phổi	IV	4	1	phổi	144	2	1	1	1	1	1	1	1	1	3	1	60	0	0	0	0	0	0	0	0	0	0
123	1971	1	4	4	2	2	2	2	pT1N0M0	IA	1	2		4	2	1	1	1	1	1	1	1	1	1	1	90	0	0	0	0	0	0	0	0	0	0
124	1985	2	3	4	2	2	1	6	K vú tiến triển M gan từ 1-2021	IV	4	1	gan	23	2	1	1	1	1	1	1	1	1	3	1	50	0	0	0	0	0	0	0	0	0	0
125	1982	2	3	2	2	2	2	5	pT2N2M0	IIIA	3	2		13	2	1	2	1	1	3	1	1	1	1	1	60	0	0	0	0	0	0	0	0	0	0
126	1971	2	3	2	2	2	1	5	pT4bN3M0	IIIC	3	2		5	2	1	2	2	2	2	1	1	1	1	1	50	1	1	1	1	1	1	1	1	1	1
127	1978	2	6	1	2	2	2	11	pT2N1M0	IIB	2	2		8	2	1	1	1	1	3	1	1	1	1	1	60	0	0	0	0	0	0	0	0	0	0
128	1977	2	4	4	2	2	2	7	pT2N0M0	IIA	2	2		3	1	1	2	2	2	1	1	1	1	2	1	70	0	0	0	0	0	0	0	0	0	0
129	1983	2	4	2	2	2	2	2	tái phát M1 gan	IV	4	1	gan	39	2	1	1	1	1	1	3	2	2	3	2	50	1	1	1	1	1	1	1	1	1	1
130	1968	2	4	4	2	2	1	2.5	pT2N0M0	IIA	2	2		8	2	1	2	2	2	3	1	1	1	1	1	80	0	0	0	0	0	0	0	0	0	0
131	1950	2	3	2	2	2	1	5	pT2N3M0	IIIC	3	2		11	1	1	2	2	2	3	1	1	2	1	2	80	1	1	1	1	1	1	1	1	1	1
132	1979	2	4	3	2	2	2	0	pT2N2M0	IIIA	3	2		2	2	1	1	1	1	1	1	1	1	2	2	60	0	0	1	0	0	0	1	0	1	1
133	1969	1	6	1	2	2	1	10	pT3N0M0	IIB	2	2		10	2	1	2	2	2	3	1	1	1	1	1	80	3	0	0	0	0	3	0	0	0	0
134	1954	2	3	2	2	2	1	0	pT1N0M0	IA	1	2		4	2	1	2	1	1	1	1	1	1	1	1	60	0	1	0	0	0	0	0	0	1	0
135	1971	2	3	2	2	2	2	2	tái phát M phổi xương	IV	4	1	phổi, xương	66	1	1	1	1	1	1	1	1	1	1	2	70	1	1	1	1	1	1	1	1	1	1
136	1972	1	4	4	2	2	2	0	pT2N1M0	IIB	2	2		12	1	1	1	1	1	3	2	1	1	2	1	70	0	1	0	0	0	0	0	0	0	0
137	1956	2	3	2	2	2	2	0	cT2N2M1	IV	4	1	hạch trung thất, màng phổi, phổi	2	1	1	2	2	2	2	1	1	1	3	1	70	0	0	0	0	0	0	0	0	0	0
138	1960	2	4	5	2	2	1	4	pT1N0M0	IA	1	2		5	2	1	2	1	1	1	1	1	1	2	1	100	0	0	0	0	0	0	0	0	0	0
139	1968	2	3	2	2	2	2	1.5	K vú (T) tái phát	IV	4	1	hạch TĐ (P), hạch vú trong (T), TD nốt M phổi 2 bên	77	2	1	2	2	2	2	2	1	1	2	2	50	0	0	0	0	0	0	0	0	0	0
140	1977	2	3	2	1	2	2	0	pT2N0M0	IIA	2	2		9	2	1	2	2	2	1	2	1	1	2	1	50	0	0	0	0	0	0	0	0	0	0
141	1971	2	3	2	2	2	1	3	K vú tái phát M phổi	IV	4	1	phổi	96	2	1	2	2	2	2	1	1	1	1	1	80	1	0	1	0	0	0	0	0	1	0
142	1964	2	3	2	1	2	1	0	K vú tái phát M phổi, hạch	IV	4	1	phổi, hạch	69	2	1	2	2	2	1	1	1	1	3	1	50	0	0	0	0	0	0	0	0	0	0
143	1967	1	3	4	2	2	1	5	pT2N0M0	IIA	2	2		18	2	1	2	2	2	3	1	1	1	1	3	80	1	1	1	1	1	1	1	1	1	1
144	1984	2	5	4	2	2	1	10	cT4aN2M gan,phổi,xương đa ổ	IV	4	1	gan, phổi, xương	19	2	1	1	1	1	2	1	2	2	3	2	30	1	1	1	1	0	1	1	1	1	1
145	1975	2	4	2	2	2	2	4	pT2N0M0	IIA	2	2		7	2	1	1	1	1	1	1	1	1	1	1	80	0	1	1	1	1	1	1	1	1	1
146	1958	2	3	4	2	2	1	4	K vú tái phát hạch nách, thượng đòn	IV	4	1	hạch nách, thượng đòn	60	2	1	2	2	2	2	1	1	1	2	1	80	0	0	0	0	0	0	0	0	0	0
147	1977	2	4	1	2	2	2	6	pT2N0M0	IIA	2	2		3	2	1	1	1	1	1	1	1	1	2	1	90	0	1	0	0	0	0	1	1	1	0
148	1976	1	4	2	2	2	2	7	pT1N0M0	IA	1	2		16	1	1	2	2	2	3	1	1	1	1	1	80	0	0	0	0	0	0	0	0	0	0
149	1979	2	3	4	2	2	2	5	pT2N1M0	IIB	2	2		3	2	1	2	2	2	1	1	1	3	4	3	30	2	2	2	2	2	2	2	2	1	2
150	1963	2	4	5	2	2	1	5	pT2N0M0	IIA	2	2		9	2	1	2	2	2	3	1	1	1	1	1	60	1	1	1	0	0	0	0	0	0	0
151	1985	1	5	4	2	2	2	4	K vú tái phát M thành ngực, eo phổi	IV	4	1	thành ngực, eo phổi	60	2	1	1	1	1	3	1	1	1	1	2	80	1	1	1	1	1	1	1	1	1	1
152	1973	2	4	1	2	2	2	7	K vú tái phát M hạch thượng đòn	IV	4	1	hạch thượng đòn	180	1	1	1	1	1	3	1	1	1	1	1	80	0	0	0	0	0	0	0	0	0	0
153	1971	2	3	2	2	2	1	ko trả lời	cT3N3M1	IV	4	1	M hạch trung thất, rốn phổi	13	2	1	2	2	2	2	1	1	1	4	4	50	1	1	1	1	1	1	1	1	1	0
154	1977	1	6	1	1	2	2	10	pT2N0M0	IIA	2	2		3	2	1	1	1	1	1	1	1	1	3	1	60	0	0	0	0	0	0	0	0	0	0
155	1985	2	5	1	2	2	2	6.3	pT1N0M0	IA	1	2		3	2	1	1	1	1	3	1	1	1	1	1	80	0	0	0	0	0	0	0	0	0	0
156	1964	1	5	5	2	2	1	6	cT4bN1M1	IV	4	1	não, gan	6	2	1	1	1	1	1	2	1	1	1	2	70	1	1	1	0	0	1	0	0	1	0
157	1963	2	3	2	1	2	1	3	K vú tái phát thành ngực	IV	4	1	thành ngực	24	2	1	2	2	2	1	1	1	1	2	1	80	0	0	0	0	0	0	0	0	0	0
158	1960	1	4	1	2	2	1	3	pT2N1M0	IIB	2	2		4	2	1	2	2	2	1	2	1	1	2	2	60	1	0	0	1	0	1	1	1	1	0
159	1965	1	5	5	2	2	1	6	K vú tái phát M gan	IV	4	1	gan	19	2	1	2	1	1	2	1	1	1	2	1	70	0	0	0	0	0	0	0	0	0	0
160	1979	2	4	4	2	2	2	7	pT1N1M0	IIA	2	2		3	1	1	2	2	2	2	3	2	2	3	2	60	1	1	1	1	1	1	1	1	1	1
161	1975	1	6	1	2	2	2	ko trả lời	pT2N0M0	IIA	2	2		14	1	1	2	2	2	3	1	1	1	1	1	90	0	0	0	0	0	0	0	0	0	0
162	1958	1	4	4	2	2	1	6	cT4bN3M1	IV	4	1	phổi	24	2	1	2	2	2	1	1	1	1	3	1	70	0	0	0	0	0	0	0	0	0	0
163	1959	2	3	4	2	2	1	0	K vú tái phát M hạch	IV	4	1	hạch cổ trái, hạch trung thất	29	2	1	2	2	2	1	1	1	1	3	1	70	0	0	0	0	0	0	0	0	0	0
164	1949	1	3	2	2	2	1	3	K vú tái phát	IV	4	1	hạch trung thất, rốn phổi	138	1	1	2	1	1	1	4	4	4	4	4	40	1	1	1	1	1	1	1	1	1	1
165	1990	2	4	4	2	2	2	6	pT1N3cM0	IIIC	3	2		10	2	1	2	2	2	3	1	1	1	1	1	50	0	0	0	0	0	0	0	0	0	0
166	1959	2	3	4	2	2	1	0	tái phát M	IV	4	1	xương, gan	132	2	1	1	1	1	1	3	2	2	2	2	50	0	0	0	0	0	0	0	0	0	0
167	1981	1	6	1	2	2	2	10	pT1N0M0	IA	1	2		11	2	1	1	1	1	3	1	1	1	1	1	70	0	0	0	0	0	0	0	0	0	0
168	1968	1	5	5	2	2	1	3	pT2N1Mo	IIB	2	2		11	2	1	2	2	2	3	1	1	1	1	1	70	1	1	1	1	1	1	1	1	1	1
169	1981	1	4	2	2	2	1	0	tái phát M gan	IV	4	1	gan	60	2	1	1	1	1	1	1	1	1	3	2	50	0	1	0	0	0	0	0	0	0	0
170	1970	2	3	2	2	2	1	8	pT1N1M0	IIA	2	2		6	2	1	1	1	1	1	1	1	1	2	2	70	2	2	2	2	2	2	2	2	2	2
171	1978	2	4	1	2	2	2	7	pT2N0M0	IIA	2	2		6	2	1	1	1	1	1	1	1	1	2	1	70	0	1	0	0	0	0	0	0	0	0
172	1986	1	5	4	2	2	2	6	pT2N0M0	IIA	2	2		11	2	1	1	1	1	3	1	1	1	1	1	85	0	0	0	0	0	0	0	0	0	0
173	1977	1	3	2	2	2	2	2.5	pT2N0M0	IIA	2	2		5	2	1	1	1	1	1	2	1	1	2	1	50	0	0	0	0	1	0	0	0	1	0
174	1970	2	6	1	2	2	1	7	tái phát M phổi	IV	4	1	phổi	60	2	1	2	2	2	3	1	1	1	2	2	60	1	1	1	1	1	1	1	1	1	1
175	1974	2	6	1	2	2	2	9	pT1N0M0	IA	1	2		4	1	1	1	1	1	1	1	1	1	2	1	60	0	0	0	0	0	0	0	0	0	0
176	1979	2	3	2	2	2	1	3	tái phát M phổi	IV	4	1	phổi	108	2	1	2	1	1	1	1	1	1	1	1	70	0	0	0	0	0	0	0	0	0	0
177	1962	1	6	5	2	2	1	12	K vú (P) Tái phát M gan, TD nốt nhỏ phổi	IV	4	1	gan, phổi	29	2	2	ko	1	1	1	1	1	1	2	2	60	1	1	1	1	1	1	1	1	1	1
178	1968	1	6	1	2	2	1	10	pT1N0MO	IA	1	2		5	1	1	2	2	2	3	1	1	1	1	1	90	0	0	0	0	0	0	0	0	0	0
179	1973	2	5	1	2	2	2	8	pT2N2M0	IIIA	3	2		12	2	1	2	2	2	3	1	1	1	1	1	80	0	0	0	0	0	0	0	0	0	0
180	1974	1	4	1	2	2	2	7	pT2N2M0	IIIA	3	2		2	1	1	2	2	2	1	1	1	1	2	1	70	0	0	0	0	0	0	0	0	0	0
181	1990	1	4	4	2	2	2	5	tái phát tại chỗ	IV	4	1	tại chỗ	30	1	1	2	2	2	2	2	2	1	2	1	70	0	0	1	0	0	0	0	0	0	0
182	1981	1	6	1	2	2	2	8	pT1cN0M0	IA	1	2		6	1	2	1	1	1	2	1	1	1	1	1	80	0	0	0	0	0	0	0	0	0	0
183	1971	2	5	1	2	2	1	8.4	pT2N1M0	IIB	2	2		16	2	1	2	1	1	3	2	1	1	2	1	80	0	1	0	1	0	0	0	0	0	0
184	1960	2	4	2	2	2	1	3	K vú tái phát M gan	IV	4	1	gan	29	2	1	2	2	2	1	1	1	1	1	3	80	2	2	2	2	2	2	2	2	2	2
185	1977	1	4	4	2	2	1	10	pT1N0M0	IA	1	2		5	2	1	2	2	2	2	1	1	1	1	1	80	2	2	2	2	2	2	2	2	2	2
186	1975	2	3	2	2	2	1	3	pT1N0M0	IA	1	2		13	1	1	2	2	2	3	1	1	1	1	1	70	1	0	0	0	0	0	0	0	0	0
187	1979	1	3	4	2	2	1	4	pT2N0M0	IIA	2	2		3	1	1	1	1	1	2	2	1	1	2	3	70	3	3	3	3	3	3	3	3	3	3
188	1968	1	6	1	2	2	2	10	denovo M phổi	IV	4	1	phổi	3	2	1	2	2	2	2	1	1	1	3	1	60	0	0	0	0	0	0	0	0	0	0
189	1980	2	3	2	2	2	2	3	pT2N0M0	IIA	2	2		19	2	1	1	1	1	3	1	1	1	1	2	70	1	1	1	1	1	1	1	1	1	1
190	1974	1	3	2	2	2	1	5	tái phát thành ngực phải	IV	4	1	thành ngực	24	2	1	2	2	2	3	1	1	1	2	2	70	1	1	1	1	1	1	1	1	1	1
191	1978	2	4	4	2	2	2	7	cT4bN3M1	IV	4	1	hạch thượng đòn	11	2	1	2	2	2	1	1	1	1	2	2	60	0	0	0	0	0	0	0	0	0	0
192	1960	1	4	5	2	2	1	3	pT2N0M0	IIA	2	2		6	2	1	2	1	1	1	1	1	1	1	1	90	0	0	0	0	0	0	0	0	0	0
193	1987	1	5	1	2	2	2	10	pT2N1M0	IIB	2	2		12	2	1	1	1	1	3	1	1	1	1	1	85	1	0	1	0	1	1	0	0	0	0
194	1965	2	6	5	2	2	1	7	pT1N0M0	IA	1	2		16	2	1	2	2	2	3	1	1	1	1	3	80	1	1	1	1	1	1	1	1	1	1
195	1971	2	3	4	2	2	2	7	pT2N1M0	IIB	2	2		10	2	1	1	1	1	3	1	1	1	2	1	80	1	0	1	0	0	0	0	0	1	0
196	1968	1	4	3	2	2	1	0	pT2N0M0	IIA	2	2		17	2	1	1	1	1	3	1	1	1	1	2	70	2	2	2	2	2	2	2	2	2	2
197	1969	2	3	5	2	2	1	4	tái phát M phổi	IV	4	1	phổi	27	2	1	2	2	2	1	1	1	1	2	4	70	3	3	3	3	3	3	3	3	3	3
198	1962	2	4	5	2	2	1	2	pT2N3M0	IIIC	3	2		6	2	1	1	1	1	3	1	1	1	1	1	60	0	0	0	0	0	0	0	0	0	0
199	1991	2	6	1	2	2	2	10	pT2N1M0	IIB	2	2		3	2	1	1	1	1	1	1	1	1	1	1	80	0	0	1	1	1	1	1	1	1	1
200	1959	2	1	2	2	2	1	2	pT2N2M0	IIIA	3	2		2	1	1	1	1	1	2	2	2	1	1	1	70	2	2	2	2	2	2	2	2	2	2
201	1968	2	6	1	2	2	1	11	pT1N0M0	IA	1	2		8	2	1	1	1	1	3	1	1	1	1	1	70	0	0	0	0	0	0	0	0	0	0
202	1976	2	4	1	2	2	2	5	K vú tái phát M hạch	IV	4	1	hạch TĐ, hạch trung thất	31	2	1	2	2	2	2	1	1	1	3	2	70	0	1	0	0	0	0	1	0	0	0
203	1977	1	4	2	2	2	2	5	T2N0M1	IV	4	1	giai đoạn IV di căn gan, tủy xương, xương đa ổ	4	2	1	2	2	2	1	1	1	1	3	2	50	0	1	1	0	0	0	0	0	1	1
204	1962	1	6	5	2	2	1	8	pT2N0M0	IIA	2	2		5	2	1	1	1	1	2	1	1	1	1	1	80	2	0	2	0	0	0	0	0	0	2
205	1973	2	4	2	2	2	2	5	pT1N0M0	IA	1	2		6	2	1	1	1	1	3	1	1	1	1	1	70	0	0	0	0	0	0	0	0	0	0
206	1958	2	3	2	2	2	1	0	pT1N0M0	IA	1	2		7	1	1	2	2	2	1	3	1	1	3	1	50	0	0	0	0	0	0	0	0	0	0
207	1975	1	4	4	2	2	2	0	cT4cN2M1	IV	4	1	gan, phổi	2	2	1	2	2	2	2	1	1	1	1	1	70	0	0	0	0	0	0	0	0	0	0
208	1964	1	3	2	2	2	1	3.5	K vú tái phát M xương, gan,eo phổi	IV	4	1	gan, xương,eo phổi	22	2	1	2	1	1	1	1	1	1	1	2	70	2	2	2	2	2	2	2	2	2	2
209	1970	1	3	2	1	2	1	2	K vú P tái phát M phổi	IV	4	1	phổi	114	1	1	2	2	2	1	1	1	1	3	1	60	0	1	0	1	0	0	1	0	0	0
210	1961	2	3	2	2	2	1	0	T2N3M1 M phổi	IV	4	1	phổi	7	2	1	2	2	2	1	2	1	1	2	1	80	0	0	0	0	0	0	0	0	0	0
211	1966	1	2	2	1	2	1	0.2	pT1N0M0	IA	1	2		4	2	1	1	1	1	1	1	1	1	2	4	50	0	0	0	1	1	0	1	0	2	1
212	1970	2	4	2	2	2	1	3	K vú tái phát M xương chậu, phổi	IV	4	1	xương chậu, phổi	132	2	1	2	2	2	1	1	1	2	4	1	40	0	0	0	0	1	1	1	0	0	0
213	1970	2	3	1	2	2	1	4	pT1N0M0	IA	1	2		10	2	1	2	1	1	3	1	1	1	1	2	80	2	2	2	2	2	2	2	2	2	2
214	1962	2	3	2	2	2	1	0	tái phát M	IV	4	1	màng phổi, màng tim, xương, hạch TĐ	53	2	1	2	2	2	1	1	1	1	2	1	70	0	0	0	0	0	0	0	0	0	0
215	1964	1	4	5	2	2	1	7	pT1N1M0, giai đoạn IIA	IIA	2	2		19	1	1	2	2	2	3	1	1	1	1	3	70	2	2	2	2	2	2	2	2	2	2
216	1961	2	3	2	2	2	1	0	pT2N1M0	IIB	2	2		15	2	1	2	2	2	3	1	1	1	2	1	90	0	0	0	0	0	0	0	0	0	0
217	1975	1	3	4	2	2	2	7	pT1N0M0	IA	1	2		2	1	1	1	1	1	1	1	1	1	1	1	65	0	0	0	0	0	0	0	0	0	0
218	1969	2	4	2	2	2	2	5	pT2N2M0	IIIA	3	2		9	1	1	2	2	2	3	1	1	1	3	1	80	0	0	0	0	0	0	0	0	0	0
219	1969	2	3	1	2	2	1	6	pT1N1M0	IIA	2	2		8	2	1	2	1	1	3	1	1	1	1	1	80	0	0	0	0	0	0	0	0	0	0
220	1978	1	6	1	2	2	2	6.4	pTxN0M0 (bóc u kt 4*3 và 3,5*3	IIA	2	2		9	2	1	1	1	1	3	1	1	1	1	1	80	0	1	0	0	0	0	0	0	0	0
221	1977	2	4	1	2	2	2	6	pT2N0M0	IIA	2	2		12	1	1	2	2	2	3	2	1	1	1	1	50	0	0	0	0	0	0	0	0	0	0
222	1974	2	4	1	2	2	2	5	pT1N0M0	IA	1	2		6	2	1	1	1	1	1	2	1	1	2	1	90	0	0	0	0	0	0	0	0	0	0
223	1989	2	6	1	2	2	2	10	pT2N1M0	IIB	2	2		7	2	1	1	1	1	3	1	1	1	2	2	50	1	1	1	2	1	1	2	0	2	0
224	1968	2	5	1	2	2	1	11	pT1N2M0	IIIA	3	2		3	2	1	2	2	2	1	1	1	2	3	1	70	0	0	0	0	1	0	1	0	1	0
225	1959	2	3	2	2	2	1	0	tái phát M gan	IV	4	1	gan	44	1	1	1	1	1	1	1	1	1	3	1	60	0	1	1	0	0	0	0	0	0	0
226	1970	2	3	5	2	2	1	3	pT3N1Mo	IIIA	3	2		3	1	1	2	1	1	1	2	1	1	1	2	80	0	0	0	1	0	1	1	0	0	0
227	1975	2	3	2	2	2	2	0	pT3N0M0	IIB	2	2		6	1	1	1	1	1	2	1	1	1	2	1	50	0	0	0	1	0	0	0	0	0	0
228	1969	2	3	2	2	2	1	2	pT1N0M0	IA	1	2		3	1	1	2	2	2	1	1	1	1	2	1	60	0	0	0	0	0	0	0	0	0	0
229	1967	1	3	4	2	2	1	0	pT1N0M0	IA	1	2		4	2	1	1	1	1	2	1	1	1	1	1	90	0	0	0	0	0	0	0	0	0	0
230	1981	2	3	1	2	2	2	6	pT2N0M0 đã PT tại địa phương	IIA	2	2		2	2	1	1	2	1	1	3	2	1	1	1	70	0	0	0	0	0	0	0	0	0	0
231	1954	2	4	5	2	2	1	3	K vú (T) tái phát M	IV	4	1	hạch nách P+ hạch cổ T, M phổi	168	2	1	2	2	2	1	2	1	2	3	1	70	0	0	1	0	0	0	0	0	0	0
232	1958	1	5	5	2	2	1	5	K vú tái phát M hạch nách	IV	4	1	nách	96	1	2	1	1	1	1	1	1	1	3	2	75	1	1	1	1	1	1	1	1	1	1
233	1957	2	4	5	2	2	1	6	pT1cN0M0	IA	1	2		5	1	1	2	1	1	1	1	1	1	1	1	80	1	1	1	0	1	1	0	0	1	1
234	1978	2	4	1	2	2	2	3	pT2N2M0	IIIA	3	2		6	2	1	2	2	2	1	1	1	1	1	1	70	1	1	1	0	0	0	0	0	0	0
235	1992	1	5	1	1	1	2	30	cT3N3M1 M xương	IV	4	1	xương	13	2	1	1	1	1	3	1	1	1	1	1	80	0	0	0	0	0	0	0	0	0	0
236	1984	1	6	1	2	2	2	15	pT1N0M0	IA	1	2		11	2	1	1	1	1	3	1	1	1	1	1	80	0	0	0	0	0	0	0	0	0	0
237	1969	2	4	2	2	2	1	2	pT1N0M0	IA	1	2		7	1	1	1	1	1	3	1	1	1	1	1	60	1	1	1	1	1	1	1	1	1	1
238	1967	1	4	5	2	2	1	3.3	pT2N1M0	IIB	2	2		3	2	1	1	1	1	2	1	1	1	2	1	60	0	0	0	0	0	0	0	0	0	0
239	1971	1	4	2	2	2	1	3	cT4bN1M1	IV	4	1	phổi, gan, xương	10	2	1	2	2	2	1	1	1	1	3	1	50	0	0	1	0	0	0	1	0	0	1
240	1966	1	3	4	2	2	1	10	K vú tái phát M gan	IV	4	1	gan	24	2	1	2	2	2	2	1	1	1	1	3	80	2	2	2	2	2	2	2	2	2	2
241	1971	2	4	4	2	2	1	6	pT2N1M0	IIB	2	2		5	1	1	2	1	1	2	1	1	2	4	1	80	0	1	1	0	0	0	0	0	1	0
242	1970	1	4	3	2	2	2	0	K vú Trái tái phát M	IV	4	1	xương, hạch nách trái+ hạch cổ trái	117	2	1	2	2	2	1	1	1	1	1	1	80	0	0	0	0	0	0	0	0	0	0
243	1963	1	4	5	2	2	1	3	tái phát di căn gan, lách	IV	4	1	gan, lách	12	1	1	2	2	2	2	1	1	1	1	2	70	1	1	1	0	0	0	0	0	0	0
244	1978	2	3	3	2	2	1	0	K vú tái phát M gan, hạch	IV	4	1	gan	36	2	1	1	1	1	1	1	1	1	2	1	80	0	0	0	0	0	0	0	0	0	0
245	1976	2	6	1	2	2	2	9	pT1N0M0	IA	1	2		3	1	1	2	2	2	1	1	1	1	1	1	60	0	0	0	0	0	0	0	0	0	0
246	1966	2	3	2	2	2	1	4.5	pT1N0MO	IA	1	2		7	2	1	1	1	1	1	4	3	3	4	2	50	0	0	1	0	0	0	0	0	0	0
247	1987	2	5	1	2	2	1	7	pT1N1M0	IIA	2	2		4	2	1	2	1	1	2	1	2	1	1	1	80
248	1977	2	5	1	2	2	1	4.5	pT1N1M0	IIA	2	2		6	2	1	1	1	1	1	1	1	1	1	2	70	1	1	1	1	1	1	1	1	1	1
249	1971	1	3	2	2	2	1	0	pT1N1M0	IIA	2	2		15	1	1	2	2	2	3	1	1	1	1	1	50	0	1	0	0	0	0	0	0	0	0
250	1985	2	4	4	2	2	2	4	pT2N1M0	IIB	2	2		2	2	1	2	2	2	1	1	1	1	1	1	80	1	1	1	1	1	1	1	1	1	1
251	1976	1	3	4	2	2	2	5	pT2N0M0	IIA	2	2		3	1	1	1	1	1	1	1	1	1	1	1	70
252	1969	1	5	1	2	2	1	10	pT2N0M0	IIA	2	2		11	2	1	2	2	2	3	1	1	1	1	2	70	0	1	1	1	1	1	0	0	0	0
253	1955	1	3	2	2	2	1	5	cT4bN2M1	IV	4	1	phổi, hạch, xương	31	2	1	2	2	2	1	2	1	1	2	1	75	1	0	0	0	0	0	0	0	0	0
254	1980	1	4	1	2	2	2	8	pT2N1M0	IIB	2	2		5	2	1	1	1	1	2	1	1	1	1	1	90	0	0	0	0	0	0	0	0	0	0
255	1967	2	3	2	2	2	1	3.6	pT2N0M0	IIA	2	2		6	1	1	2	2	2	2	1	1	1	1	1	80	1	1	1	1	1	1	1	1	1	1
256	1961	2	6	5	2	2	1	6	pT2N0M0	IIA	2	2		11	1	1	2	2	2	3	1	1	1	1	1	80	0	0	0	0	0	0	0	0	0	0
257	1983	2	5	1	2	2	2	6	pT2N1M0	IIB	2	2		4	2	1	1	1	1	1	1	1	1	1	1	70	0	0	0	0	1	0	0	0	0	0
258	1966	1	4	5	2	2	1	1.5	pT2N3M1 đã PT+HC tiến triển M gan, phổi, xương đa ổ	IV	4	1	gan, phổi, xương	26	2	1	2	2	2	1	3	3	3	2	1	40	0	1	0	0	0	0	1	0	0	0
259	1965	1	4	5	2	2	1	5	pT1N0M0	IA	1	2		7	1	1	2	1	1	1	1	1	1	2	1	80	0	0	0	0	0	0	0	0	0	0
260	1989	1	4	4	2	2	2	15	cT3N1M1, M phổi, xương, gan đa ổ	IV	4	1	phổi, gan, xương	6	2	1	2	2	2	3	1	1	1	1	1	90	1	1	1	1	1	1	1	2	1	1
261	1970	2	6	5	2	2	2	7	pT2N0M0, giai đoạn IIA	IIA	2	2		18	2	1	1	1	1	3	1	1	1	1	1	80	0	0	0	0	0	0	0	0	0	0
262	1982	2	6	1	2	2	2	8	K vú tái phát M phổi, hạch TT, hạch cổ	IV	4	1	phổi, hạch TT, hạch cổ	48	2	1	2	2	2	2	1	1	2	1	2	80	1	1	1	1	1	1	1	1	1	1
263	1975	2	5	1	2	2	2	7	pT1cN0M0	IA	1	2		5	2	1	2	2	2	1	1	1	1	1	1	80	1	0	0	0	0	0	0	0	1	0
264	1980	2	4	4	2	2	2	6	pT1N0M0	IA	1	2		5	2	1	1	1	1	1	1	1	1	1	1	70	0	0	0	0	0	0	0	0	0	0
265	1959	2	3	2	2	2	1	5	k vú tái phát M não	IV	4	1	não	96	1	1	2	2	2	1	1	1	1	2	1	75	0	0	1	0	0	0	0	0	0	1
266	1989	1	5	4	2	2	2	10	pT1N0M0	IA	1	2		7	2	1	2	2	2	3	1	1	1	2	1	70	0	0	0	0	0	0	0	0	0	0
267	1986	2	6	1	2	2	2	10	pT1N1miM0	IB	1	2		12	2	1	2	2	2	3	1	1	1	1	1	80	0	0	0	0	0	0	0	0	0	0
268	1950	2	4	5	2	2	1	ko trả lời	K vú tái phát M xương cột sống, phổi	IV	4	1	xương cột sống, phổi	83	2	1	2	2	2	3	2	1	2	3	1	70	0	0	0	0	0	0	0	0	0	0
269	1979	1	5	1	2	2	2	10	pT1N0M0	IA	1	2		8	1	2	1	1	1	3	1	1	1	1	1	70
270	1971	1	4	5	2	2	2	2	giai đoạn IIa đã PT	IIA	2	2		15	1	1	1	1	1	3	1	1	1	2	1	70	0	0	0	0	0	0	0	0	0	0
271	1974	1	4	4	2	2	1	5	pT1cN0M0	IA	1	2		15	2	1	1	1	1	1	1	1	1	2	2	80	0	0	0	0	0	0	0	0	0	0
272	1979	1	3	4	2	2	2	4.5	pT2N0M0	IIA	2	2		6	1	1	1	1	1	1	1	1	1	1	1	60	0	0	0	0	0	0	0	0	0	0
273	1971	2	4	4	2	2	1	5	pT2N3M0	IIIC	3	2		4	2	1	1	1	1	1	1	1	1	2	1	60	2	2	2	2	2	2	2	2	2	2
274	1982	1	6	1	2	2	2	10	cT3N2M1	IV	4	1	gan, xương, phổi	6	1	1	2	2	2	2	1	1	1	1	1	80	1	0	0	0	0	0	0	0	1	0
275	1978	2	6	1	2	2	2	8	pT1N0M0	IA	1	2		5	2	1	1	1	1	2	1	1	1	1	1	80	1	1	1	1	1	0	0	0	0	0
276	1990	2	6	1	2	2	2	8	pT2N0M0	IIA	2	2		6	2	1	2	1	1	1	1	1	1	2	2	75	1	0	1	0	0	0	0	0	1	0
277	1959	1	4	5	2	2	1	0	pT1N3M0	IIIC	3	2		12	2	1	2	2	2	3	1	1	1	2	1	70	0	0	0	0	0	0	0	0	0	0
278	1983	1	6	1	2	2	2	25	pT1N1M0	IIA	2	2		13	2	1	2	2	2	3	1	1	1	2	1	50
279	1990	2	6	1	2	2	2	7	pT1N0M0	IA	1	2		9	2	1	1	1	1	3	1	1	1	1	1	80	0	0	0	0	0	0	0	0	0	0
280	1962	2	3	2	2	2	1	3	K vú (T) đã PT+XT tái phát M phổi, hạch trung thất, gan đa ổ	IV	4	1	hạch, phổi, gan	41	1	1	2	2	2	1	2	1	1	2	1	80	0	0	0	0	0	0	0	0	0	0
281	1968	2	3	2	2	2	1	5	pT2N3bM0	IIIC	3	2		6	1	1	1	1	1	2	1	1	1	1	1	80	0	0	0	0	0	0	0	0	0	0
282	1971	1	4	1	2	2	1	không trả lời	pT2N0M0	IIA	2	2		15	1	1	2	2	2	3	1	1	1	1	1	80	0	0	0	0	0	0	0	0	0	0
283	1957	1	5	1	2	2	1	6.6	pT2N1M0	IIB	2	2		3	1	1	2	2	2	2	1	1	1	1	1	70	0	1	0	0	0	0	0	0	1	0
284	1973	2	3	2	2	2	2	3	pT1N1Mo	IIA	2	2		11	2	1	1	1	1	3	1	1	1	1	2	90	1	1	1	1	1	1	1	1	1	1
285	1970	2	4	4	2	2	1	3	T2N0M1 M gan	IV	4	1	gan	6	1	1	2	2	2	1	1	1	1	2	2	60	1	1	0	0	0	0	0	0	0	0
286	1983	2	4	1	2	2	2	ko trả lời	pT2N0M0	IIA	2	2		13	2	1	2	2	2	3	1	1	1	1	1	80	3	1	2	0	0	0	0	0	0	0
287	1975	2	6	1	2	2	2	9	pT1N0M0	IA	1	2		4	2	1	1	1	1	1	1	1	1	2	1	60	0	0	0	0	0	0	0	0	0	0
288	1987	2	4	1	2	2	2	9	pT2N3M0	IIIC	3	2		3	2	1	1	1	1	1	2	1	2	2	1	75	0	1	1	0	0	1	1	0	0	0
289	1967	2	3	4	2	2	1	1.5	pT2N0M0	IIA	2	2		4	1	1	2	2	2	2	1	1	1	2	1	90	0	0	0	0	0	0	0	0	0	0
290	1967	2	3	2	2	2	1	0	pT1N0M0	IA	1	2		12	1	1	2	2	2	3	2	1	1	2	1	80	0	0	0	0	0	0	0	0	0	0
291	1966	2	3	4	2	2	1	5	pT2N1M0	IIB	2	2		8	1	1	2	2	2	3	1	1	1	2	2	70	1	1	1	1	1	1	1	1	1	1
292	1972	1	4	1	2	2	2	7	pT2N1M0	IIB	2	2		15	2	1	2	1	1	3	1	1	1	2	1	80	0	0	0	0	0	0	0	0	0	0
293	1984	1	6	1	2	2	2	9	K vú tái phát hạch, tiến triển	IV	4	1	hạch thượng đòn, hạch nách	132	2	1	2	2	2	2	1	1	1	1	1	80	0	0	0	0	0	0	0	0	0	0
294	1980	1	4	1	1	2	2	6	pT2N0M0	IIA	2	2		3	2	1	1	1	1	1	1	1	1	1	1	90	0	1	1	0	0	0	0	0	1	1
295	1964	2	3	2	2	2	1	3	T4bN2M1 M phổi	IV	4	1	phổi	6	2	1	2	2	2	1	1	1	1	2	2	70
296	1977	2	3	2	2	2	2	0	T3N2M1 M phổi đa ổ	IV	4	1	phổi	13	2	1	2	2	2	1	1	1	1	2	2	60	1	1	1	1	1	1	1	1	1	1
297	1959	2	4	2	2	2	1	0.2	T3N1M0	IIIA	3	2		10	2	1	2	2	2	3	3	1	1	3	4	50	2	2	2	2	2	2	2	2	2	2
298	1970	2	6	1	2	2	2	10	pT1N0M0	IA	1	2		6	1	1	1	1	1	2	1	1	1	2	1	70	0	0	0	0	0	0	0	0	0	0
299	1967	1	6	5	2	2	1	9.6	pT2N1M1	IV	4	1	phổi, hạch nách đối bên	23	2	1	2	2	2	2	1	1	1	1	1	70	0	0	0	0	0	0	0	0	1	0
300	1985	2	4	2	2	2	2	5	tái phát M gan, xương	IV	4	1	gan, xương	60	2	1	2	1	1	1	1	1	1	1	1	70	0	0	0	0	0	0	0	0	0	0
301	1975	2	4	4	2	2	2	6.1	pT2N1M0	IIB	2	2		4	2	1	2	2	2	1	3	1	1	2	1	70	0	0	0	0	0	0	0	0	0	0
